# Supplementary material for: RNA-Seq and 16S rRNA Reveals That Tian–Dong–Tang–Gan Powder Alleviates Environmental Stress-Induced Decline in Immune and Antioxidant Function and Gut Microbiota Dysbiosis in Litopenaeus vannami
Source: Antioxidants (Basel). 2023 Jun 12;12(6):1262. doi: 10.3390/antiox12061262 (PMC10295192; doi:10.3390/antiox12061262)
Supplement: Supplementary file 1 [file antioxidants-12-01262-s001.zip]

Archive with 1 entries (1 files):
- antioxidants-2409685-supplementary materials.pdf
